# Supplementary material for: Harnessing Plant-Based Nanoparticles for Targeted Therapy: A Green Approach to Cancer and Bacterial Infections
Source: Int J Mol Sci. 2025 Jul 21;26(14):7022. doi: 10.3390/ijms26147022 (PMC12296188; doi:10.3390/ijms26147022)
Supplement: Supplementary file 1 [file ijms-26-07022-s001.zip]

Archive with 1 entries (1 files):
- ijms-3765438-supplementary.pdf
